# Supplementary material for: Tailoring Metal Phthalocyanine/Graphene Interfaces for Highly Sensitive Gas Sensors
Source: Nanomaterials (Basel). 2025 May 3;15(9):691. doi: 10.3390/nano15090691 (PMC12074356; doi:10.3390/nano15090691)
Supplement: Supplementary file 1 [file nanomaterials-15-00691-s001.zip]

Archive with 1 entries (1 files):
- nanomaterials-3576263-supplementary.pdf
